# Supplementary material for: Cross-Linked Chitosan/Multi-Walled Carbon Nanotubes Composite as Ecofriendly Biocatalyst for Synthesis of Some Novel Benzil Bis-Thiazoles
Source: Polymers (Basel). 2021 May 25;13(11):1728. doi: 10.3390/polym13111728 (PMC8198799; doi:10.3390/polym13111728)
Supplement: Supplementary file 1 [file polymers-13-01728-s001.zip]

Archive with 1 entries (1 files):
- polymers-1199435-supplementary.pdf
